# Supplementary material for: Upregulation of long noncoding RNA linc02544 and its association with overall survival rate and the influence on cell proliferation and migration in lung squamous cell carcinoma
Source: Discov Oncol. 2022 May 30;13:41. doi: 10.1007/s12672-022-00501-5 (PMC9151984; doi:10.1007/s12672-022-00501-5)
Supplement: Supplementary file 1 — (ZIP 2719 KB) [file 12672_2022_501_MOESM1_ESM.zip]

Archive with 6 entries (5 files):
- HCI-H520-WB/1-MMP-2.tif
- HCI-H520-WB/2-MMP-9.tif
- HCI-H520-WB/3-E-cadherin.tif
- HCI-H520-WB/4-Vimentin.tif
- HCI-H520-WB/5-GAPDH.tif
- HCI-H520-WB/
